# Supplementary material for: Time-Dependent Sensitivity Tunable pH Sensors Based on the Organic-Inorganic Hybrid Electric-Double-Layer Transistor
Source: Int J Mol Sci. 2022 Sep 16;23(18):10842. doi: 10.3390/ijms231810842 (PMC9503050; doi:10.3390/ijms231810842)
Supplement: Supplementary file 1 [file ijms-23-10842-s001.zip]

Archive with 1 entries (1 files):
- ijms-1881016-supplementary.pdf
